# Supplementary material for: Insight into the Roles of Proline-Rich Extensin-like Receptor Protein Kinases of Bread Wheat (Triticum aestivum L.)
Source: Life (Basel). 2022 Jun 23;12(7):941. doi: 10.3390/life12070941 (PMC9323123; doi:10.3390/life12070941)
Supplement: Supplementary file 1 [file life-12-00941-s001.zip]

Archive with 6 entries (6 files):
- Figure S1.jpg
- Figure S2.jpg
- Table S1.xlsx
- Table S2.xlsx
- Table S3.xlsx
- Table S4.xlsx
