# Supplementary material for: Insight into the Roles of Proline-Rich Extensin-like Receptor Protein Kinases of Bread Wheat (Triticum aestivum L.)
Source: Life (Basel). 2022 Jun 23;12(7):941. doi: 10.3390/life12070941 (PMC9323123; doi:10.3390/life12070941)
Supplement: Supplementary file 1 [file life-12-00941-s001.zip › Table S1.xlsx]

## Sheet: Sheet1
Table S1: List of PERK genes in A. thaliana, O. sativa and T. aestivum
A. thaliana		O. sativa		T. aestivum
AT3G24550		LOC_Os01g12720		TraesCS1A02G127900
AT3G24400		LOC_Os03g16260		TraesCS1B02G001500
AT3G24540		LOC_Os03g38710		TraesCS1B02G147000
AT2G18470		LOC_Os03g56470		TraesCS1B02G350100
AT4G34440		LOC_Os05g01040		TraesCS1D02G004300
AT3G18810		LOC_Os06g29080		TraesCS1D02G126300
AT1G49270		LOC_Os07g04520		TraesCS1D02G339600
AT5G38560		LOC_Os10g01560		TraesCS3A02G003900
AT1G68690				TraesCS3A02G152200
AT1G26150				TraesCS3A02G229800
AT1G10620				TraesCS3A02G278100
AT1G23540				TraesCS3A02G290300
AT1G70460				TraesCS3B02G008600
AT4G32710				TraesCS3B02G179300
AT1G52290				TraesCS3B02G259100
				TraesCS3B02G312300
				TraesCS3B02G325100
				TraesCS3D02G005400
				TraesCS3D02G160000
				TraesCS3D02G278400
				TraesCS3D02G290100
				TraesCS4A02G077500
				TraesCS4B02G233600
				TraesCS5A02G411300
				TraesCS5B02G415000
				TraesCS7A02G231900
				TraesCS7B02G130400
				TraesCS7B02G131000
				TraesCS7D02G232700
				TraesCSU02G104700
