# Supplementary material for: Insight into the Roles of Proline-Rich Extensin-like Receptor Protein Kinases of Bread Wheat (Triticum aestivum L.)
Source: Life (Basel). 2022 Jun 23;12(7):941. doi: 10.3390/life12070941 (PMC9323123; doi:10.3390/life12070941)
Supplement: Supplementary file 1 [file life-12-00941-s001.zip › Table S2.xlsx]

## Sheet: Sheet1
Table S2: Various characteristics properties of TaPERK genes and proteins.
Gene ID	Nomenclature	CDS length	Protein length	Chromosome	From	To	Strand	Exon	Intron	MW(kDa)	pI	GRAVY Score	Localization	Transmembrane	Signal peptide
TraesCS1A02G127900	TaPERK1-1A	1977	658	1A	155692288	155696863	1	8	7	69.45	8.43	-0.531	Plasma membrane	1	No
TraesCS1B02G001500	TaPERK2-1B	1080	359	1B	1416127	1418511	1	6	5	39.94	6.44	-0.31	Plasma membrane	0	No
TraesCS1B02G147000	TaPERK1-1B	1854	617	1B	209129932	209134742	-1	9	8	65.24	8.86	-0.523	Plasma membrane	1	No
TraesCS1B02G350100	TaPERK3-1B	1356	451	1B	580622463	580624807	1	6	5	48.3	6.66	-0.444	Plasma membrane	0	No
TraesCS1D02G004300	TaPERK2-1D	1971	656	1D	2108471	2112601	1	8	7	68.94	10.06	-0.394	Plasma membrane	1	No
TraesCS1D02G126300	TaPERK1-1D	1962	653	1D	137437189	137441962	-1	8	7	69.08	8.09	-0.521	Plasma membrane	1	No
TraesCS1D02G339600	TaPERK3-1D	1356	451	1D	429599432	429601298	1	6	5	48.39	6.55	-0.432	Plasma membrane	0	No
TraesCS3A02G003900	TaPERK4-3A	2064	687	3A	1924585	1928794	-1	8	7	72.43	6.72	-0.429	Plasma membrane	1	No
TraesCS3A02G152200	TaPERK5-3A	1893	630	3A	142890247	142895029	1	8	7	67.44	7.11	-0.569	Plasma membrane	1	No
TraesCS3A02G229800	TaPERK6-3A	2163	720	3A	429615380	429618754	-1	7	6	74.98	8.89	-0.402	Plasma membrane	1	No
TraesCS3A02G278100	TaPERK7-3A	2028	675	3A	507636683	507640897	-1	8	7	72.43	8.16	-0.481	Plasma membrane	1	No
TraesCS3A02G290300	TaPERK8-3A	2166	721	3A	519244293	519255598	-1	9	8	75.49	7.33	-0.445	Plasma membrane	1	No
TraesCS3B02G008600	TaPERK4-3B	2061	686	3B	4322974	4327039	1	9	8	71.89	6.72	-0.438	Plasma membrane	1	No
TraesCS3B02G179300	TaPERK5-3B	1896	631	3B	187345800	187351204	1	8	7	67.47	7.18	-0.569	Plasma membrane	1	No
TraesCS3B02G259100	TaPERK6-3B	2097	698	3B	416805836	416810951	-1	7	6	72.99	8.54	-0.449	Plasma membrane	1	No
TraesCS3B02G312300	TaPERK7-3B	2034	677	3B	501497492	501502244	-1	8	7	72.61	8.16	-0.493	Plasma membrane	1	No
TraesCS3B02G325100	TaPERK8-3B	2436	811	3B	525989953	525998934	-1	8	7	84.78	6.84	-0.511	Plasma membrane	1	No
TraesCS3D02G005400	TaPERK4-3D	1026	341	3D	2141059	2143491	1	7	6	37.88	5.54	-0.358	Cytoplasmic	0	No
TraesCS3D02G160000	TaPERK5-3D	1899	632	3D	130926921	130931861	1	8	7	67.5	7.19	-0.556	Plasma membrane	1	No
TraesCS3D02G278400	TaPERK7-3D	2031	676	3D	385471911	385475649	-1	9	8	71.26	7.95	-0.472	Plasma membrane	1	No
TraesCS3D02G290100	TaPERK8-3D	1317	438	3D	400310956	400315041	-1	8	7	47.15	6.72	-0.447	Cytoplasmic	0	No
TraesCS4A02G077500	TaPERK9-4A	1866	621	4A	76626034	76629001	1	7	6	64.5	6.16	-0.458	Plasma membrane	1	No
TraesCS4B02G233600	TaPERK9-4B	1857	618	4B	486205647	486208589	-1	7	6	64.46	6.24	-0.488	Plasma membrane	1	No
TraesCS5A02G411300	TaPERK10-5A	1722	573	5A	599978048	599980773	-1	5	4	60.34	8.83	-0.387	Plasma membrane	1	No
TraesCS5B02G415000	TaPERK10-5B	1842	613	5B	589228126	589231024	-1	5	4	64.69	8.74	-0.368	Plasma membrane	2	No
TraesCS7A02G231900	TaPERK11-7A	1932	643	7A	202851926	202856107	-1	9	8	66.57	6.51	-0.467	Plasma membrane	1	No
TraesCS7B02G130400	TaPERK11-7B	2295	764	7B	156752560	156756552	-1	8	7	79.88	5.11	-0.475	Plasma membrane	1	No
TraesCS7B02G131000	TaPERK12-7B	2262	753	7B	158073628	158076852	1	7	6	78.66	6.3	-0.644	Plasma membrane	1	No
TraesCS7D02G232700	TaPERK12-7D	2256	751	7D	194223008	194226307	1	7	6	78.21	6.94	-0.645	Plasma membrane	1	No
TraesCSU02G104700	TaPERK11-U	2205	734	Un	92294554	92298808	-1	8	7	76.57	5.62	-0.483	Plasma membrane	1	No
