# Supplementary material for: Insight into the Roles of Proline-Rich Extensin-like Receptor Protein Kinases of Bread Wheat (Triticum aestivum L.)
Source: Life (Basel). 2022 Jun 23;12(7):941. doi: 10.3390/life12070941 (PMC9323123; doi:10.3390/life12070941)
Supplement: Supplementary file 1 [file life-12-00941-s001.zip › Table S3.xlsx]

## Sheet: Sheet1
Table S3: Various cis-acting regulatory elements in the upstream of TaPERK genes.
Motifs function	Motifs found	TraesCS1A02G127900	TraesCS1B02G001500	TraesCS1B02G147000	TraesCS1B02G350100	TraesCS1D02G004300	TraesCS1D02G126300	TraesCS1D02G339600	TraesCS3A02G003900	TraesCS3A02G152200	TraesCS3A02G229800	TraesCS3A02G278100	TraesCS3A02G290300	TraesCS3B02G008600	TraesCS3B02G179300	TraesCS3B02G259100	TraesCS3B02G312300	TraesCS3B02G325100	TraesCS3D02G005400	TraesCS3D02G160000	TraesCS3D02G278400	TraesCS3D02G290100	TraesCS4A02G077500	TraesCS4B02G233600	TraesCS5A02G411300	TraesCS5B02G415000	TraesCS7A02G231900	TraesCS7B02G130400	TraesCS7B02G131000	TraesCS7D02G232700	TraesCSU02G104700
abscisic acid responsive	ABRE	6	2	6	12	1	8	12	3	8	1	1	1	2	2	3	2	3	4	7	3	4	1	3	7	6	6	6	4	1	4
anaerobic induction	ARE	2	1	2	0	0	1	0	2	0	1	1	1	2	1	2	4	4	3	1	2	1	2	2	0	2	0	0	1	0	0
anoxic specific inducibility	GC-motif	3	4	5	0	1	3	3	1	1	0	2	3	0	0	0	5	0	1	2	3	4	1	1	2	1	0	0	0	1	1
auxin-responsive	AuxRR-core	0	0	0	0	0	0	0	0	0	0	1	0	1	0	0	1	0	0	0	1	1	0	0	0	0	0	0	0	0	0
auxin-responsive	TGA-box	0	0	0	0	0	0	0	0	0	0	0	0	0	0	0	0	0	0	0	0	0	0	0	0	0	0	0	0	0	0
auxin-responsive	TGA-element	0	0	1	1	0	0	2	0	0	3	1	1	1	0	4	1	1	0	1	1	1	0	0	0	0	0	1	0	0	0
drought-inducibility	MBS	1	0	0	0	2	1	0	0	0	0	1	1	1	2	0	0	1	1	0	0	1	2	2	0	0	1	2	1	0	0
endosperm expression	GCN4_motif	0	1	0	0	0	0	0	0	0	0	0	0	0	0	0	0	0	0	0	0	0	0	1	0	0	0	0	0	0	0
gibberellin-responsive	GARE-motif	0	0	0	0	0	0	0	0	0	0	0	0	0	0	0	0	0	0	0	0	0	1	0	1	1	0	0	1	1	0
gibberellin-responsive	p-box	2	0	0	0	0	1	1	1	1	0	0	0	0	2	0	0	0	1	0	0	1	0	0	0	0	1	0	1	0	0
gibberellin-responsiveness	TATC-box	0	0	0	0	0	0	0	0	1	0	0	0	0	1	0	0	0	0	0	0	0	1	0	0	0	1	1	0	0	0
light responsive element	3-AF1 binding site	0	0	0	0	0	0	0	1	0	0	0	0	0	0	0	0	1	0	0	0	0	0	0	0	0	0	0	0	0	0
light responsive element	AAAC-motif	0	0	0	0	0	0	0	0	0	0	0	0	0	0	0	0	0	0	0	0	0	0	0	0	0	0	0	0	0	0
light responsive element	ACA-motif	0	0	0	0	0	0	0	0	0	0	0	0	0	0	0	0	0	0	0	0	0	0	0	0	0	0	0	0	0	0
light responsive element	ACE	0	0	0	0	0	0	0	0	1	0	0	0	0	0	0	0	0	0	0	1	0	0	0	0	0	0	0	0	0	0
light responsive element	AE-box	0	0	0	0	0	0	0	1	0	1	0	0	2	1	1	0	0	2	0	1	0	1	0	0	0	0	0	0	0	0
light responsive element	AT1-motif	0	0	0	0	0	0	0	0	0	0	0	0	0	1	0	0	0	0	0	0	0	0	0	0	0	0	0	0	0	0
light responsive element	ATC-motif	0	0	0	0	0	0	0	0	0	0	0	0	0	0	0	0	0	0	0	0	0	0	0	0	0	0	0	0	0	0
light responsive element	ATCT-motif	0	1	0	0	1	0	0	0	0	0	0	0	0	0	1	0	0	0	0	0	0	0	1	0	0	1	0	0	1	0
light responsive element	Box 4	0	0	1	0	0	0	0	1	0	0	0	1	0	0	1	0	0	0	0	0	0	1	1	3	1	0	1	0	0	1
light responsive element	Box II	0	0	0	0	0	0	0	0	0	0	0	0	0	0	0	0	0	0	0	0	0	0	0	0	0	0	0	0	0	0
light responsive element	chs-CMA1a	0	0	0	0	0	0	0	0	1	0	0	0	0	0	0	0	0	0	1	0	0	0	0	0	0	0	0	0	0	0
light responsive element	GA-motif	0	0	0	0	0	0	0	0	0	0	0	0	0	0	0	0	0	0	0	0	0	0	0	1	0	0	0	0	0	0
light responsive element	Gap-box	0	0	0	0	0	0	0	0	0	0	0	0	0	0	0	0	0	0	0	0	0	0	0	0	0	0	0	1	0	0
light responsive element	GATA-motif	0	1	0	0	1	0	0	0	0	0	0	1	0	0	1	0	1	0	0	0	0	1	1	0	0	2	1	0	0	1
light responsive element	G-Box	5	1	4	5	1	11	5	1	6	1	1	1	1	4	4	2	5	1	6	3	4	2	3	8	8	7	2	5	1	8
light responsive element	GT1-motif	0	0	1	1	0	0	0	1	0	0	0	0	3	2	0	0	0	0	2	0	0	0	0	0	0	2	3	0	2	2
light responsive element	I-box	0	0	1	2	1	0	1	1	1	1	0	0	0	0	0	0	0	0	1	0	0	0	0	0	2	0	0	0	0	1
light responsive element	LS7	0	0	0	0	0	0	0	0	0	0	0	0	0	0	0	0	0	0	0	0	0	0	0	0	0	0	0	0	0	0
light responsive element	MRE	0	1	0	0	0	0	0	0	0	0	0	0	0	0	0	0	0	0	0	0	0	0	0	0	0	0	0	2	1	0
light responsive element	sp1	1	3	2	0	1	1	2	1	2	3	7	2	3	2	4	10	1	6	0	7	3	1	0	1	0	0	1	1	1	1
light responsive element	TCCC-motif	0	1	0	0	1	0	0	0	1	0	0	0	1	0	0	2	0	0	2	0	0	0	0	0	0	1	2	0	0	1
light responsive element	TCT-motif	0	0	1	1	0	0	0	1	1	0	0	0	0	0	0	0	0	0	2	0	0	0	1	0	1	0	0	0	0	0
low-temperature	LTR	2	0	1	0	1	1	0	0	0	2	1	0	0	1	2	4	2	0	1	3	0	0	1	0	1	0	0	0	0	0
MeJA-responsiveness	CGTCA-motif	3	3	7	6	3	5	10	1	3	1	3	2	2	5	1	3	2	0	3	5	8	3	6	4	4	2	1	0	4	1
MeJA-responsiveness	TGACG-motif	3	3	7	6	3	5	10	1	3	1	3	2	2	5	1	3	2	0	3	5	8	3	6	4	4	2	1	0	4	1
meristem expression	CAT-box	1	1	1	2	1	1	1	1	2	0	2	3	0	1	3	3	0	1	1	2	0	2	1	0	1	0	0	0	0	0
MYBHv1 binding site	CCAAT-box	0	2	1	2	1	1	0	0	1	0	0	0	1	1	1	1	0	0	2	1	2	0	3	1	0	1	1	0	0	1
salicylic acid	TCA-element	0	0	0	0	1	0	1	0	1	1	1	3	0	0	3	1	0	1	3	1	0	0	0	0	1	0	2	0	0	1
seed-specific	RY-element	0	0	0	0	0	0	0	0	0	0	0	0	0	0	0	0	2	0	0	0	0	0	0	0	0	0	3	0	0	0
