# Supplementary material for: Insight into the Roles of Proline-Rich Extensin-like Receptor Protein Kinases of Bread Wheat (Triticum aestivum L.)
Source: Life (Basel). 2022 Jun 23;12(7):941. doi: 10.3390/life12070941 (PMC9323123; doi:10.3390/life12070941)
Supplement: Supplementary file 1 [file life-12-00941-s001.zip › Table S4.xlsx]

## Sheet: Sheet1
File S4: Interacting miRNA as target mimic or target direct of TaPERK genes.
Gene IDs	miRNA	miRNA_start	miRNA_end	Gene_start	Gene_end	miRNA_aligned_fragment	Gene_aligned_fragment	Inhibition
TraesCS1A02G127900	tae-miR2030a	1	21	237	257	CAGGGCGGGGAACAGGUGGCC	UGCCACCCCUUCCCCGCCCUC	Cleavage
TraesCS1A02G127900	tae-miR2011a	1	21	1594	1614	UGCAGUGGCAUAUGCAACUCU	AUGAUAGCAUGUGCUGCUGCA	Cleavage
TraesCS1A02G127900	tae-miR827a	1	21	1541	1561	UUAGAUGACCAUCAACAAACA	AGUUAGUGGAUGCUCGUCUGG	Cleavage
TraesCS1B02G147000	tae-miR2030a	1	21	246	266	CAGGGCGGGGAACAGGUGGCC	UGCCACCCCUUCCCCGCCCUC	Cleavage
TraesCS1B02G147000	tae-miR2011a	1	21	1048	1068	UGCAGUGGCAUAUGCAACUCU	AUGAUAGCAUGUGCUGCUGCA	Cleavage
TraesCS1B02G147000	tae-miR2011a	1	21	1471	1491	UGCAGUGGCAUAUGCAACUCU	AUGAUAGCAUGUGCUGCUGCA	Cleavage
TraesCS1B02G147000	tae-miR827a	1	21	1418	1438	UUAGAUGACCAUCAACAAACA	AGUUAGUGGAUGCUCGUCUGG	Cleavage
TraesCS1B02G147000	tae-miR827a	1	21	995	1015	UUAGAUGACCAUCAACAAACA	AGUUAGUGGAUGCUCGUCUGG	Cleavage
TraesCS1D02G004300	ta-miR082a	1	22	690	711	CCCCCUCUGGUACUUAUUGGCU	CACCAAGAAGCGCCGGAGGGGG	Cleavage
TraesCS1D02G004300	tae-miR535a	1	21	1490	1510	UGACAACGAGAGAGAGCACGC	AUGUGUUCUCUUUUGGUGUUG	Cleavage
TraesCS1D02G004300	ta-miR056a	1	21	1128	1148	UGGCUGUUGGUAGAGUGGAAG	GUACUGCAUUGCCAAUAGCCA	Cleavage
TraesCS1D02G004300	ta-miR048a	1	21	1351	1371	AAUAGGCACCGGUGCUUCAGA	UUUGACGCACUGGUGGCUGAU	Cleavage
TraesCS1D02G004300	ta-miR091a	1	21	57	77	CAGGAGGUCGCCGCAGACGCU	CGCGCCCGCGCCGGCCUCCUC	Translation
TraesCS1D02G004300	ta-miR153a	1	21	1420	1440	UCUAAACGUUCUUAUAUUAGU	CGUGUUAUGGGGACAUUUGGA	Cleavage
TraesCS1D02G004300	ta-miR180a	1	21	196	216	CGGUGGCGGCAAAGGGGACCA	CCGCCCGCCUCGCCGCCACCG	Translation
TraesCS1D02G126300	tae-miR2030a	1	21	237	257	CAGGGCGGGGAACAGGUGGCC	UGCCACCCCUUCCCCGCCCUC	Cleavage
TraesCS1D02G126300	ta-miR134a	1	20	34	53	ACUGGACGCGUCGGGCGCGU	ACGCCCCCGGCGCCUCCGGC	Cleavage
TraesCS1D02G126300	tae-miR2011a	1	21	1579	1599	UGCAGUGGCAUAUGCAACUCU	AUGAUAGCAUGUGCUGCUGCA	Cleavage
TraesCS1D02G126300	ta-miR012a	1	21	290	310	UGCAGGGUGAGGGUGGGAUUC	GGGCCCCGCCCUCGCCCGGUG	Cleavage
TraesCS1D02G126300	tae-miR827a	1	21	1526	1546	UUAGAUGACCAUCAACAAACA	AGUUAGUGGAUGCUCGUCUGG	Cleavage
TraesCS3A02G152200	tae-miR164a	1	21	383	403	UGGAGAAGCAGGGCACGUGCA	CCAGCCUGCUCUGCUUCUGCA	Cleavage
TraesCS3A02G152200	tae-miR164b	1	21	383	403	UGGAGAAGCAGGGCACGUGCU	CCAGCCUGCUCUGCUUCUGCA	Cleavage
TraesCS3A02G152200	tae-miR530a	1	21	387	406	AGGUGCAGAGGCAGAUGCAAC	CCUGC-UCUGCUUCUGCAUGU	Cleavage
TraesCS3A02G152200	ta-miR028a	1	22	1265	1286	UUGCUGGAAGAGUUUUAUUCAA	CAGAGUAUGCUUCUUCUGGCAA	Cleavage
TraesCS3A02G152200	tae-miR164c	1	21	383	403	UGGAGAAGCAGGGUACGUGCA	CCAGCCUGCUCUGCUUCUGCA	Cleavage
TraesCS3A02G152200	tae-miR909a	1	21	556	576	AUGCACAACAUGAUCGUGAAG	CCCCCUGAUCAUGUUGUGAAG	Cleavage
TraesCS3A02G229800	tae-miR2015a	1	21	1092	1112	UGCAUCAUCUCGAACUCGUCG	GGGCGGGUUCGGGAAGGUGUA	Cleavage
TraesCS3A02G229800	ta-miR028a	1	22	1971	1992	UUGCUGGAAGAGUUUUAUUCAA	GGACAUCGAGCUCUUCCGGCGG	Cleavage
TraesCS3A02G229800	ta-miR047a	1	22	1659	1680	UUGAGGUGGAUUUGAAGGGGAU	GAAGCCUGUAGAUUCGUCUCAA	Cleavage
TraesCS3A02G229800	ta-miR081a	1	23	1911	1933	CGGGCUUGAUGUCGUAGUGCACG	CCUGACCAACGGCGUCAAGCUCG	Cleavage
TraesCS3A02G229800	ta-miR050b	1	21	1973	1993	UUCGCCGGAGAAGCAUGUUGC	ACAUCGAGCUCUUCCGGCGGA	Translation
TraesCS3A02G278100	ta-miR106b	1	21	820	840	CGGUGGAGCUGGUUGAUGGAC	CAGCAGCAACCAGCUCCCCCG	Cleavage
TraesCS3A02G278100	ta-miR093a	1	22	124	145	CGGGCGCGGCCGAGGCGGUGGA	UCCUCCGCCUCGGCCCCGCCGG	Cleavage
TraesCS3A02G278100	ta-miR190a	1	20	467	486	UGGGGGCGCGGCUGGAGAUG	CGCCACCAGCCCCGCCUCCA	Cleavage
TraesCS3A02G278100	ta-miR007a	1	21	1410	1430	AGAAGAUUAGAAGAUUAAGCA	UAUUAAAUCAUCUAAUAUUUU	Cleavage
TraesCS3A02G278100	ta-miR067b	1	21	125	145	CCUGCGGGGUCGAACUGGGAA	CCUCCGCCUCGGCCCCGCCGG	Cleavage
TraesCS3A02G278100	tae-miR1023a	1	21	1248	1268	AUGGAAUCGUGUGGAUGCAUC	GAUGCUUGUAUAUGAUUUUGU	Cleavage
TraesCS3A02G278100	tae-miR1122a	1	20	1067	1086	CUACAUACAUCCGUAUCUUG	GUGGAUUUGGGUGUGUGUAC	Cleavage
TraesCS3A02G278100	tae-miR444b	1	21	1780	1800	UGCAGUUGCUGCCUCAAGCUU	AUGAUAGGGGCUGCGGCUGCA	Translation
TraesCS3B02G008600	ta-miR093a	1	22	46	67	CGGGCGCGGCCGAGGCGGUGGA	CCGGCCGCCUCCGUCGCGCCCG	Translation
TraesCS3B02G008600	ta-miR028a	1	22	1920	1941	UUGCUGGAAGAGUUUUAUUCAA	GGAGAUCAGGCUGUUCCAGCGG	Translation
TraesCS3B02G008600	ta-miR077a	1	21	501	521	AUUAUGGGACAGAGGGAGUAA	GCCCUCCGUCAGUCCCAUCAU	Translation
TraesCS3B02G008600	ta-miR077b	1	21	501	521	AUUAUGGGACAGAGGGAGUAG	GCCCUCCGUCAGUCCCAUCAU	Translation
TraesCS3B02G008600	ta-miR077c	1	21	501	521	AUUAUGGGACAGAGGGAGUAU	GCCCUCCGUCAGUCCCAUCAU	Translation
TraesCS3B02G008600	ta-miR180a	1	21	334	354	CGGUGGCGGCAAAGGGGACCA	CAGUCGCCUUUGCGGCCCCCU	Cleavage
TraesCS3B02G008600	ta-miR2016a	1	21	1436	1456	CAGAACCAGAAUGAGUAGCUC	AGGUUGCUGAUUUUGGUCUUG	Cleavage
TraesCS3B02G008600	ta-miR2072a	1	21	501	521	AUUAUGGGACGGAGGGAGUAG	GCCCUCCGUCAGUCCCAUCAU	Translation
TraesCS3B02G008600	tae-miR1087a	1	21	640	660	ACGGAUUGGUGUUUGUCGCUU	ACCCCGCCAACACCAAUCGGU	Cleavage
TraesCS3B02G008600	tae-miR168a	1	20	609	628	CGCUUGGUGCAGAUCGGGAC	UCCUCCAUCUGUGCCUAGCG	Cleavage
TraesCS3B02G008600	tae-miR168b	1	21	609	629	UCGCUUGGUGCAGAUCGGGAC	UCCUCCAUCUGUGCCUAGCGC	Cleavage
TraesCS3B02G008600	tae-miR168c	1	21	609	629	UCGCUUGGUGCAGAUCGGGAA	UCCUCCAUCUGUGCCUAGCGC	Cleavage
TraesCS3B02G008600	tae-miR2019a	1	21	307	327	CGGGUCGGCGCUGCACGCGGC	CCCGCGCCUGCCGCUGACCCG	Translation
TraesCS3B02G179300	ta-miR093a	1	22	61	82	CGGGCGCGGCCGAGGCGGUGGA	CCCCCGGCCUCGGCUCCGCCCG	Cleavage
TraesCS3B02G179300	ta-miR088a	1	21	33	53	GAGCGGUUCACCGGCGCUGCA	UUCGCCGCCGGGGAACCGCAC	Translation
TraesCS3B02G179300	ta-miR180a	1	21	94	114	CGGUGGCGGCAAAGGGGACCA	ACGCCCCCUUCGCCGCCGGCG	Translation
TraesCS3B02G179300	tae-miR164a	1	21	395	415	UGGAGAAGCAGGGCACGUGCA	CCAGCCUGCUCUGCUUCUGCA	Cleavage
TraesCS3B02G179300	tae-miR164b	1	21	395	415	UGGAGAAGCAGGGCACGUGCU	CCAGCCUGCUCUGCUUCUGCA	Cleavage
TraesCS3B02G179300	ta-miR028a	1	22	1277	1298	UUGCUGGAAGAGUUUUAUUCAA	CAGAGUAUGCUUCUUCUGGCAA	Cleavage
TraesCS3B02G179300	ta-miR030a	1	21	616	636	AAUAUGGAUCAGAGGAGGUAA	CCACCUCCUCCGGUCAAUGUA	Translation
TraesCS3B02G179300	ta-miR066a	1	21	616	636	AAUAUGGAUCGGAGGGAGUAC	CCACCUCCUCCGGUCAAUGUA	Cleavage
TraesCS3B02G179300	tae-miR164c	1	21	395	415	UGGAGAAGCAGGGUACGUGCA	CCAGCCUGCUCUGCUUCUGCA	Cleavage
TraesCS3B02G179300	tae-miR440a	1	24	1806	1829	AGUGUCUCCUGAUGAUCGGGACUA	CAGCGACGGUCAUCGGCAGACGCA	Cleavage
TraesCS3B02G259100	ta-miR028a	1	22	1971	1992	UUGCUGGAAGAGUUUUAUUCAA	GGACAUCGAGCUCUUCCGGCGG	Cleavage
TraesCS3B02G259100	ta-miR081a	1	23	1911	1933	CGGGCUUGAUGUCGUAGUGCACG	CCUGACCAACGGCGUCAAGCUCG	Cleavage
TraesCS3B02G259100	tae-miR167b	1	22	924	945	UGAAGCUGCCAGCAUGAUCUGA	CAUGGUCGUGCUGGCACCUGCG	Cleavage
TraesCS3B02G259100	tae-miR167c	1	19	927	945	UGAAGCUGCCAGCAUGAUC	GGUCGUGCUGGCACCUGCG	Cleavage
TraesCS3B02G259100	tae-miR167d	1	21	925	945	UGAAGCUGCCAGCAUGAUCUG	AUGGUCGUGCUGGCACCUGCG	Cleavage
TraesCS3B02G259100	tae-miR167f	1	21	925	945	UGAAGCUGCCAGCAUGAUCUU	AUGGUCGUGCUGGCACCUGCG	Cleavage
TraesCS3B02G259100	tae-miR167g	1	21	925	945	UGAAGCUGCCAGCAUGAUCUA	AUGGUCGUGCUGGCACCUGCG	Cleavage
TraesCS3B02G259100	tae-miR167g	1	22	924	945	UGAAGCUGCCAGCAUGAUCUGU	CAUGGUCGUGCUGGCACCUGCG	Cleavage
TraesCS3B02G259100	tae-miR2015a	1	21	1092	1112	UGCAUCAUCUCGAACUCGUCG	AGGUGGGUUCGGGAAGGUGUA	Cleavage
TraesCS3B02G259100	ta-miR050b	1	21	1973	1993	UUCGCCGGAGAAGCAUGUUGC	ACAUCGAGCUCUUCCGGCGGA	Translation
TraesCS3B02G259100	ta-miR165a	1	21	665	685	UGAUGCCUGAAGAUUGCACUG	UGUUGCCGCCUUCGGGCAUUA	Cleavage
TraesCS3B02G312300	ta-miR106b	1	21	826	846	CGGUGGAGCUGGUUGAUGGAC	CAGCAGCAACCAGCUCCCCCG	Cleavage
TraesCS3B02G312300	ta-miR093a	1	22	130	151	CGGGCGCGGCCGAGGCGGUGGA	UCCUCCGCCUCGGCUCCGCCGG	Cleavage
TraesCS3B02G312300	ta-miR190a	1	20	473	492	UGGGGGCGCGGCUGGAGAUG	CGCCACCAGCCCCGCCUCCA	Cleavage
TraesCS3B02G312300	ta-miR007a	1	21	1416	1436	AGAAGAUUAGAAGAUUAAGCA	UAUUAAAUCAUCUAAUAUUUU	Cleavage
TraesCS3B02G312300	ta-miR180a	1	21	259	279	CGGUGGCGGCAAAGGGGACCA	UUGCCUUCGUCGCCGCCACCG	Translation
TraesCS3B02G312300	tae-miR1023a	1	21	1254	1274	AUGGAAUCGUGUGGAUGCAUC	GAUGCUUGUAUAUGAUUUUGU	Cleavage
TraesCS3B02G312300	tae-miR1122a	1	20	1073	1092	CUACAUACAUCCGUAUCUUG	GUGGAUUUGGGUGUGUGUAC	Cleavage
TraesCS3D02G005400	ta-miR028a	1	22	882	903	UUGCUGGAAGAGUUUUAUUCAA	GGAGAUCAGGCUGUUCCAGCGG	Translation
TraesCS3D02G005400	ta-miR2016a	1	21	401	421	CAGAACCAGAAUGAGUAGCUC	AGGUUGCUGAUUUUGGUCUUG	Cleavage
TraesCS3D02G278400	ta-miR106b	1	21	823	843	CGGUGGAGCUGGUUGAUGGAC	CAGCAGCAACCAGCUCCCCCG	Cleavage
TraesCS3D02G278400	ta-miR093a	1	22	130	151	CGGGCGCGGCCGAGGCGGUGGA	UCCUCCGCCUCGGCUCCGCCGG	Cleavage
TraesCS3D02G278400	ta-miR190a	1	20	473	492	UGGGGGCGCGGCUGGAGAUG	CGCCACCAGCCCCGCCUCCA	Cleavage
TraesCS3D02G278400	ta-miR007a	1	21	1413	1433	AGAAGAUUAGAAGAUUAAGCA	UAUUAAAUCAUCUAAUAUUUU	Cleavage
TraesCS3D02G278400	ta-miR174a	1	23	1244	1266	AUAAUAUAAGAGCAUUUUUGACA	GCCAGAGGAUGCUUGUAUAUGAU	Cleavage
TraesCS3D02G278400	ta-miR180a	1	21	259	279	CGGUGGCGGCAAAGGGGACCA	UUGCCUUCCUCGCCGCCACCG	Translation
TraesCS3D02G278400	tae-miR1023a	1	21	1251	1271	AUGGAAUCGUGUGGAUGCAUC	GAUGCUUGUAUAUGAUUUUGU	Cleavage
TraesCS3D02G278400	tae-miR1122a	1	20	1070	1089	CUACAUACAUCCGUAUCUUG	GUGGAUUUGGGUGUGUGUAC	Cleavage
TraesCS3D02G278400	tae-miR393a	1	21	1045	1065	UUCCAAAGGGAUCGCAUUGAU	UCGGAUGAGAACCUUUUGGGA	Translation
TraesCS4A02G077500	ta-miR190a	1	20	522	541	UGGGGGCGCGGCUGGAGAUG	GAUCAUCAGCCGCGUCCACC	Cleavage
TraesCS4A02G077500	tae-miR2916a	1	21	593	613	GGGGCUCGAAGACGAUCAGAU	GCCUGCUCGUCUACGAGUUCG	Cleavage
TraesCS4A02G077500	ta-miR081a	1	23	747	769	CGGGCUUGAUGUCGUAGUGCACG	CAUCCACCGUGACAUCAAGGCGG	Cleavage
TraesCS4A02G077500	tae-miR172c	1	21	134	154	AGGAUCUUGAUGAUGCUGCAG	GAUCGUCGUCAUCGGGAUCCC	Cleavage
TraesCS4A02G077500	tae-miR408a	1	21	448	468	CUGCACUGCCUCUUCCCUGGC	GGCAAGGAGGUGGCGGUGAAG	Translation
TraesCS4B02G233600	ta-miR2019a	1	21	161	181	AUUUUGGGACGGAGGGAGUAC	CGUCUCCCUCCGGCCCACAAU	Cleavage
TraesCS4B02G233600	ta-miR2072a	1	21	161	181	AUUAUGGGACGGAGGGAGUAG	CGUCUCCCUCCGGCCCACAAU	Cleavage
TraesCS4B02G233600	ta-miR102b	1	21	879	899	UUCGCCGGUAGCGCGUUUUCC	CAAGGGCGUGCUGCCGGGGAG	Cleavage
TraesCS4B02G233600	ta-miR190a	1	20	975	994	UGGGGGCGCGGCUGGAGAUG	GAUCAUCAGCCGCGUCCACC	Cleavage
TraesCS4B02G233600	tae-miR444c	1	21	663	683	UGCAGUUGCUGUCUCAAGCUU	CGGCGUGGGGUGGCACCUGCA	Cleavage
TraesCS4B02G233600	ta-miR081a	1	23	1200	1222	CGGGCUUGAUGUCGUAGUGCACG	CAUCCACCGUGACAUCAAGGCGG	Cleavage
TraesCS4B02G233600	tae-miR172c	1	21	137	157	AGGAUCUUGAUGAUGCUGCAG	AAUCGUCGUCAUCGGGAUCCC	Cleavage
TraesCS4B02G233600	tae-miR2024a	1	20	663	682	GCAGUUGCUGUCUCAAGCUU	CGGCGUGGGGUGGCACCUGC	Cleavage
TraesCS4B02G233600	tae-miR2916a	1	21	1046	1066	GGGGCUCGAAGACGAUCAGAU	GCCUGCUCGUCUAUGAGUUCG	Cleavage
TraesCS4B02G233600	tae-miR408a	1	21	901	921	CUGCACUGCCUCUUCCCUGGC	GGCAAGGAGGUGGCGGUGAAG	Translation
TraesCS4B02G233600	tae-miR444b	1	21	663	683	UGCAGUUGUUGUCUCAAGCUU	CGGCGUGGGGUGGCACCUGCA	Cleavage
TraesCS5A02G411300	ta-miR081a	1	23	1032	1054	CGGGCUUGAUGUCGUAGUGCACG	CAUCCACCGCGACAUCAAGUCGG	Cleavage
TraesCS5A02G411300	ta-miR075a	1	21	432	452	UCGCUGUAGUACGCGCAGUCC	CGGCAGCACGUACUACACCGG	Cleavage
TraesCS5A02G411300	tae-miR1136a	1	24	402	425	UUGUCGCAGGUAUGGAUGUAUCUA	UUUCUACGCCGAUACCUCCGGCAA	Cleavage
TraesCS5A02G411300	ta-miR050a	1	21	1551	1571	CGUGCUUCCUCGUCGAACGGU	GCUGUUCGAGGAGGGGGCGGG	Cleavage
TraesCS5A02G411300	ta-miR067b	1	21	89	109	CCUGCGGGGUCGAACUGGGAA	UCUCCAAUUCGUCCUCGCCGG	Translation
TraesCS5A02G411300	ta-miR081a	1	23	1116	1138	CGGGCUUGAUGUCGUAGUGCACG	GACGUACGACGGCAUCACGCACG	Cleavage
TraesCS5A02G411300	ta-miR180a	1	21	284	304	CGGUGGCGGCAAAGGGGACCA	AGAUCAUUUUCGCCGCCGCCG	Translation
TraesCS5A02G411300	tae-miR1136a	1	21	404	424	UGUCGCAGGUAUGGAUGUAUC	UCUACGCCGAUACCUCCGGCA	Cleavage
TraesCS5B02G415000	ta-miR081a	1	23	1152	1174	CGGGCUUGAUGUCGUAGUGCACG	CAUCCACCGCGACAUCAAGUCCG	Cleavage
TraesCS5B02G415000	ta-miR075a	1	21	444	464	UCGCUGUAGUACGCGCAGUCC	CAGCAGCACGUACUACACCGG	Cleavage
TraesCS5B02G415000	ta-miR050a	1	21	1548	1568	CGUGCUUCCUCGUCGAACGGU	GCUGUUCGGGGAGGAGGCGGG	Cleavage
TraesCS5B02G415000	ta-miR050a	1	21	1671	1691	CGUGCUUCCUCGUCGAACGGU	GCUGUUCGGGGAGGAGGCGGG	Cleavage
TraesCS5B02G415000	ta-miR067b	1	21	101	121	CCUGCGGGGUCGAACUGGGAA	CCUCCAAUUCGUCCUCGCCGG	Translation
TraesCS5B02G415000	ta-miR081a	1	23	1113	1135	CGGGCUUGAUGUCGUAGUGCACG	GACGUACGACGGCAUCACGCACG	Cleavage
TraesCS5B02G415000	ta-miR180a	1	21	296	316	CGGUGGCGGCAAAGGGGACCA	AGAUCAUUUUCGCCGCCGCCG	Translation
TraesCS5B02G415000	tae-miR390a	1	21	495	515	AAGCUCAGGAGGGAUAGCGCC	GGUGCUGUUCCUCUUGCUCUU	Cleavage
TraesCS5B02G415000	tae-miR390b	1	20	496	515	AAGCUCAGGAGGGAUAGCGC	GUGCUGUUCCUCUUGCUCUU	Cleavage
TraesCS5B02G415000	tae-miR408a	1	20	1552	1571	UGCACUGCCUCUUCCCUGGC	UUCGGGGAGGAGGCGGGGUC	Cleavage
TraesCS7A02G231900	tae-miR172c	1	21	1981	2000	AGGAUCUUGAUGAUGCUGCAG	GGGCAG-GUCGUUAGGAUCCU	Cleavage
TraesCS7A02G231900	ta-miR190a	1	20	1320	1339	UGGGGGCGCGGCUGGAGAUG	GAUCAUCAGCCGCGUCCACC	Cleavage
TraesCS7A02G231900	ta-miR106b	1	21	2085	2105	CGGUGGAGCUGGUUGAUGGAC	GGACAUCAGGCAGUUCCAGCG	Cleavage
TraesCS7A02G231900	ta-miR190a	1	20	218	237	UGGGGGCGCGGCUGGAGAUG	CGUCUCCGUCUUCGCCCCCG	Cleavage
TraesCS7A02G231900	ta-miR2025a	1	21	281	300	UAUUUCCGGACGGAGGGAGUA	CUCCCCCUCCG-CCGGAGGUA	Translation
TraesCS7A02G231900	tae-miR172a	1	21	1981	2000	AGAAUCCUGAUGAUGCUGCAG	GGGCAG-GUCGUUAGGAUCCU	Cleavage
TraesCS7B02G130400	tae-miR172c	1	21	2089	2108	AGGAUCUUGAUGAUGCUGCAG	UUGCAG-GUCGUUAGGAUCCU	Cleavage
TraesCS7B02G130400	tae-miR172c	1	21	2002	2021	AGGAUCUUGAUGAUGCUGCAG	GGGCAG-GUCGUUAGGAUCCU	Cleavage
TraesCS7B02G130400	ta-miR113a	1	22	1261	1282	UGGCUACUUCCUUUCCCUUGCC	GGCGACGGCAGGGAGGUGGCCG	Cleavage
TraesCS7B02G130400	ta-miR190a	1	20	1341	1360	UGGGGGCGCGGCUGGAGAUG	GAUCAUCAGCCGCGUCCACC	Cleavage
TraesCS7B02G130400	ta-miR106b	1	21	2193	2213	CGGUGGAGCUGGUUGAUGGAC	GGACAUCAGGCAGUUCCAGCG	Cleavage
TraesCS7B02G130400	ta-miR106b	1	21	2106	2126	CGGUGGAGCUGGUUGAUGGAC	GGACAUCAGGCAGUUCCAGCG	Cleavage
TraesCS7B02G130400	ta-miR190a	1	20	242	261	UGGGGGCGCGGCUGGAGAUG	CGUCUCCGUCUUCGCCCCCG	Cleavage
TraesCS7B02G130400	tae-miR172a	1	21	2089	2108	AGAAUCCUGAUGAUGCUGCAG	UUGCAG-GUCGUUAGGAUCCU	Cleavage
TraesCS7B02G130400	tae-miR172a	1	21	2002	2021	AGAAUCCUGAUGAUGCUGCAG	GGGCAG-GUCGUUAGGAUCCU	Cleavage
TraesCS7B02G131000	tae-miR2079a	1	24	106	129	AGAGUUGUAUGAUGUCGAUGACGA	CGGUCAUCGAGAUCAUCCGGCUCU	Cleavage
TraesCS7B02G131000	ta-miR088a	1	21	627	647	GAGCGGUUCACCGGCGCUGCA	UCCGGCGCCGGCGAACCAUUC	Translation
TraesCS7B02G131000	ta-miR035a	1	21	598	618	AGGAGGGGAGGGAAGGGAAGG	CCUUCUCCUUCUCCCUCUCCU	Cleavage
TraesCS7B02G131000	ta-miR081a	1	23	1590	1612	CGGGCUUGAUGUCGUAGUGCACG	CAUCCACAGGGACAUCAAGUCGG	Cleavage
TraesCS7B02G131000	ta-miR190a	1	20	1368	1387	UGGGGGCGCGGCUGGAGAUG	GAUCAUCAGCCGCGUCCACC	Cleavage
TraesCS7B02G131000	tae-miR815a	1	24	261	284	GGAGGGGAUUGAGGAGAUUGGGAA	GCAGUCCUCUCGUCGGUCCCCUCC	Cleavage
TraesCS7B02G131000	ta-miR117a	1	21	1621	1641	UUUAGACUAGAAAUAGAGCAG	CUGCUCGAUUACUCGUUUGAA	Translation
TraesCS7B02G131000	ta-miR126a	1	22	596	617	AGAGAGAAGGAAGGAGAGGAGA	CUCCUUCUCCUUCUCCCUCUCC	Cleavage
TraesCS7B02G131000	ta-miR130a	1	21	239	259	CUUUUUUUGGAUCGGAGGGAG	CUCCCUCUGAUUCGAAAGGCU	Cleavage
TraesCS7B02G131000	tae-miR1211a	1	20	690	709	AGGGAGGGAUGGAUAGAAGA	GCUUGUAUCCAUCGCACCCC	Cleavage
TraesCS7B02G131000	tae-miR1439a	1	21	236	256	AUUUUGGAACGGAGGGAGUAA	CAUCUCCCUCUGAUUCGAAAG	Cleavage
TraesCS7B02G131000	tae-miR2028a	1	21	821	841	UAGCUGUGCUUUCAGCAAGAA	GUGCUGGUGGAAGCGCAGCUU	Cleavage
TraesCS7B02G131000	tae-miR910a	1	21	1972	1992	AGCAGCGUCGGGCUCGACCGC	AUGGUGGAGGCCGCCGCUGCG	Cleavage
TraesCS7D02G232700	tae-miR2079a	1	24	106	129	AGAGUUGUAUGAUGUCGAUGACGA	CGGUCAUCGAGAUCAUCCGGCUCU	Cleavage
TraesCS7D02G232700	ta-miR088a	1	21	627	647	GAGCGGUUCACCGGCGCUGCA	UCCGGCGCCGGCGAACCAUUC	Translation
TraesCS7D02G232700	ta-miR081a	1	23	1590	1612	CGGGCUUGAUGUCGUAGUGCACG	CAUCCACAGGGACAUCAAGUCGG	Cleavage
TraesCS7D02G232700	ta-miR190a	1	20	1368	1387	UGGGGGCGCGGCUGGAGAUG	GAUCAUCAGCCGCGUCCACC	Cleavage
TraesCS7D02G232700	ta-miR106b	1	21	2142	2162	CGGUGGAGCUGGUUGAUGGAC	CGCCCUCGAGCAGCUCCGGCG	Cleavage
TraesCS7D02G232700	ta-miR117a	1	21	1621	1641	UUUAGACUAGAAAUAGAGCAG	CUGCUCGAUUACUCGUUUGAA	Translation
TraesCS7D02G232700	ta-miR126a	1	22	596	617	AGAGAGAAGGAAGGAGAGGAGA	CUCCUUCUCCUUCUCGCUCUCC	Cleavage
TraesCS7D02G232700	tae-miR2028a	1	21	821	841	UAGCUGUGCUUUCAGCAAGAA	GUGCUGGUGGAAGCGCAGCUU	Cleavage
TraesCS7D02G232700	tae-miR815a	1	24	261	284	GGAGGGGAUUGAGGAGAUUGGGAA	GCAGUCCUCUCGUCGGUCUCCUCC	Cleavage
TraesCS7D02G232700	tae-miR910a	1	21	1972	1992	AGCAGCGUCGGGCUCGACCGC	AUGGUGGAGGCCGCCGCUGCG	Cleavage
TraesCSU02G104700	tae-miR172c	1	21	1999	2018	AGGAUCUUGAUGAUGCUGCAG	GGGCAG-GUCGUUAGGAUCCU	Cleavage
TraesCSU02G104700	ta-miR190a	1	20	1338	1357	UGGGGGCGCGGCUGGAGAUG	GAUCAUCAGCCGCGUCCACC	Cleavage
TraesCSU02G104700	tae-miR2676a	1	19	1541	1559	AUUGUUGGAUGAUAAUAUG	AAGAUUGUCAUCCAAGGAU	Cleavage
TraesCSU02G104700	ta-miR106b	1	21	2103	2123	CGGUGGAGCUGGUUGAUGGAC	GGACAUCAGGCAGUUCCAGCG	Cleavage
TraesCSU02G104700	tae-miR172a	1	21	1999	2018	AGAAUCCUGAUGAUGCUGCAG	GGGCAG-GUCGUUAGGAUCCU	Cleavage
